# Supplementary material for: Multiple Fibrolipomas of the Tongue: A Rare Case Report of a Pediatric Patient With Whole Exome Sequencing of the C2CD3 Gene
Source: Case Rep Dent. 2024 Dec 19;2024:5923373. doi: 10.1155/crid/5923373 (PMC11671624; doi:10.1155/crid/5923373)
Supplement: Supporting Information — Additional supporting information can be found online in the Supporting Information section. Genetic report of the child patient to understand the genomic sequencing of the affected C2CD3 gene of the patient. [file 5923373.f1.zip]

Archive with 3 entries (3 files):
- 24S09150015-C2C3D Ex2 Mohammed (1).pdf
- 24S09150023-C2CD3EX2 Dalal.pdf
- Fahad Mohd Ahmed.pdf
